# Supplementary material for: The effect of supragingival glycine air polishing on periodontitis during maintenance therapy: a randomized controlled trial
Source: PeerJ. 2018 Feb 12;6:e4371. doi: 10.7717/peerj.4371 (PMC5813589; doi:10.7717/peerj.4371)
Supplement: Supplemental Information 1 [file peerj-06-4371-s001.xlsx]

## Sheet: clinical parameters-full mouth
patient	Age	Gender	PD-BL-T	PD-3M-T	△-PD-T	BI-BL-T	BI-3M-T	△-BI-T	BOP-BL-T	BOP-3M-T	△-BOP-T	PLI-BL-T	PLI-3M-T	△-PLI-T	PD-BL-C	PD-3M-C	△-PD-C	BI-BL-C	BI-3M-C	△-BI-C	BOP-BL-C	BOP-3M-C	△-BOP-C	PLI-BL-C	PLI-3M-C	△-PLI-C
1	45	1	2.32609	2.21014	0.115942	0.405797	1.23188	-0.826087	0.0606061	0.212121	-0.151515	0.217391	0.367647	-0.150256	2.29167	2.15278	0.138889	0.444444	1.25	-0.805556	0.138889	0.222222	-0.0833333	0.166667	0.194444	-0.0277778
2	47	0	2.75	2.79167	-0.0416667	0.472222	0.888889	-0.416667	0.166667	0.0555556	0.111111	0.555556	0.222222	0.333333	2.72222	2.70833	0.0138889	0.333333	0.972222	-0.638889	0.111111	0.0277778	0.0833333	0.416667	0.277778	0.138889
3	63	1	2.15278	1.875	0.277778	1.08333	1.08333	0	0.138889	0.0833333	0.0555556	0.666667	0.583333	0.0833333	2.19697	2.06061	0.136364	1.0303	1	0.030303	0.0909091	0.0606061	0.030303	0.969697	0.606061	0.363636
4	52	0	2.40476	2.17857	0.22619	1.2381	1.07143	0.166667	0.238095	0.119048	0.119048	0.690476	0.238095	0.452381	2.41667	2.2381	0.178571	1.2381	1.04762	0.190476	0.190476	0.238095	-0.047619	0.690476	0.404762	0.285714
6	34	0	2.33333	2	0.333333	1	0.512821	0.487179	0.102564	0.0769231	0.025641	0.230769	0.102564	0.128205	2.2619	1.9881	0.27381	1.04762	0.52381	0.52381	0.166667	0.0714286	0.0952381	0.214286	0.0714286	0.142857
7	59	0	2.33333	2.13095	0.202381	1.21429	0.404762	0.809524	0.190476	0.0714286	0.119048	0.452381	0.333333	0.119048	2.16667	2.07143	0.0952381	1.47619	0.904762	0.571429	0.452381	0.142857	0.309524	0.714286	0.571429	0.142857
8	55	0	2.40476	2.07143	0.333333	1.19048	1.21429	-0.0238095	0.357143	0.190476	0.166667	0.642857	0.333333	0.309524	2.4881	2.19048	0.297619	1.35714	1.2381	0.119048	0.333333	0.238095	0.0952381	0.738095	0.5	0.238095
9	42	1	2.71429	2.52381	0.190476	1.59524	1.21429	0.380952	0.5	0.357143	0.142857	0.761905	0.571429	0.190476	2.69048	2.45238	0.238095	1.45238	1	0.452381	0.404762	0.214286	0.190476	0.833333	0.547619	0.285714
10	48	0	2.70238	2.42857	0.27381	1.2619	0.928571	0.333333	0.285714	0.214286	0.0714286	0.714286	0.357143	0.357143	2.64286	2.45238	0.190476	1.35714	1	0.357143	0.309524	0.238095	0.0714286	0.642857	0.487805	0.155052
11	55	0	2.59722	2.56944	0.0277778	1.25	1.22222	0.0277778	0.25	0.305556	-0.0555556	0.416667	1.52778	-1.11111	2.78205	2.65385	0.128205	1.41026	1.12821	0.282051	0.410256	0.230769	0.179487	0.435897	0.564103	-0.128205
12	57	1	1.92308	2.15385	-0.230769	0.846154	0.615385	0.230769	0.0769231	0.128205	-0.0512821	0.461538	0.230769	0.230769	1.92857	2.49398	-0.565404	0.928571	0.666667	0.261905	0.119048	0.0952381	0.0238095	0.428571	0.452381	-0.0238095
13	47	0	2.36905	2.0119	0.357143	0.857143	0.52381	0.333333	0.214286	0.0714286	0.142857	0.285714	0.166667	0.119048	2.45238	2.20238	0.25	0.880952	0.619048	0.261905	0.190476	0.142857	0.047619	0.428571	0.190476	0.238095
14	48	0	3.34524	2.61905	0.72619	1.45238	1.28571	0.166667	0.380952	0.285714	0.0952381	0.595238	0.595238	0	2.96429	2.63095	0.333333	1.30952	1.02381	0.285714	0.333333	0.285714	0.047619	0.428571	0.357143	0.0714286
15	50	0	2.73611	2.94444	-0.208333	1.22222	0.861111	0.361111	0.194444	0.111111	0.0833333	0.694444	0.75	-0.0555556	2.68182	2.90909	-0.227273	1.45455	1.36364	0.0909091	0.363636	0.393939	-0.030303	1.54545	1.0303	0.515152
16	65	0	2.10714	2.13095	-0.0238095	0.833333	1.2381	-0.404762	0.142857	0.285714	-0.142857	0.619048	0.285714	0.333333	2.02381	2.10714	-0.0833333	0.642857	0.952381	-0.309524	0.047619	0.0952381	-0.047619	0.619048	0.333333	0.285714
17	35	0	2.39744	2.12821	0.269231	1.23077	1.11905	0.111722	0.205128	0.230769	-0.025641	0.974359	0.641026	0.333333	2.67949	2.20513	0.474359	1.64103	1.07692	0.564103	0.461538	0.153846	0.307692	0.692308	0.333333	0.358974
18	72	1	2.71795	2.57692	0.141026	1.28205	1.48718	-0.205128	0.333333	0.461538	-0.128205	0.74359	0.923077	-0.179487	3.05952	2.84524	0.214286	0.97619	1.47619	-0.5	0.214286	0.404762	-0.190476	0.809524	0.52381	0.285714
19	39	1	2.34524	2.0119	0.333333	1.21429	0.952381	0.261905	0.404762	0.166667	0.238095	0.595238	0.761905	-0.166667	2.38095	2.28571	0.0952381	1.07143	0.97619	0.0952381	0.238095	0.190476	0.047619	0.619048	0.714286	-0.0952381
20	43	0	2.57692	2.78205	-0.205128	0.974359	0.769231	0.205128	0.179487	0.25641	-0.0769231	0.333333	0.307692	0.025641	2.36111	2.54167	-0.180556	0.805556	0.583333	0.222222	0.166667	0.111111	0.0555556	0.277778	0.277778	0
21	36	0	2.70513	2.79487	-0.0897436	1.15385	0.794872	0.358974	0.205128	0.205128	0	0.948718	0.589744	0.358974	2.56944	2.625	-0.0555556	1.41667	0.944444	0.472222	0.388889	0.166667	0.222222	1	0.833333	0.166667
22	69	1	1.97436	2.07692	-0.102564	0.410256	0.717949	-0.307692	0.0769231	0.025641	0.0512821	0.0769231	0.128205	-0.0512821	2	2.11905	-0.119048	0.428571	1	-0.571429	0.102564	0.102564	0	0.230769	0.285714	-0.0549451
23	59	1	2.66667	2.46429	0.202381	0.952381	0.642857	0.309524	0.0952381	0.047619	0.047619	0.119048	0.0714286	0.047619	2.52564	2.39744	0.128205	0.948718	0.487179	0.461538	0.0769231	0.0238095	0.0531136	0.0769231	0.0512821	0.025641
	28	0

## Sheet: clinical parameter-samplingsite
Patient	Age	Gender	0TPD	0TBI	0TPLI	0CPD	0CBI	0CPLI	CC	12TPD	12TBI	12TPLI	12CPD	12CBI	12CPLI	T△PD	T△BI	T△PLI	C△PD	C△BI	C△PLI
1	45	1	3	0	0	5	2	0	1	1	1	1	4	2	0	2	-1	-1	1	0	0
2	47	0	3	0	1	3	0	1	5	3	1	0	3	1	1	0	-1	1	0	-1	0
3	63	1	1	1	0	1	1	1	9	3	1	1	3	1	1	-2	0	-1	-2	0	0
4	52	0	3	3	0	1	1	1	2	3	2	0	3	1	0	0	1	0	-2	0	1
5	34	0	3	1	1	2	1	0	4.5							3	1	1	2	1	0
6	59	0	3	1	1	3	2	0	1	3	0	0	3	0	0	0	1	1	0	2	0
7	55	0	3	2	1	3	2	1	1	3	1	2	3	2	0	0	1	-1	0	0	1
8	42	1	3	2	0	3	2	1	4	3	2	0	3	1	0	0	0	0	0	1	1
9	48	0	3	2	0	4	1	0	4	3	0	0	3	1	0	0	2	0	1	0	0
10	55	0	3	1	1	3	1	0	4.5	3	1	0	3	0	0	0	0	1	0	1	0
11	57	1	3	2	1	3	2	0	3	3	1	0	3	2	0	0	1	1	0	0	0
12	47	0	3	1	0	3	1	1	4	3	2	0	3	1	1	0	-1	0	0	0	0
13	48	0	1	1	0	4	1	1	3	2	1	0	4	2	1	-1	0	0	0	-1	0
14	50	0	5	1	0	3	1	0	2	5	1	1	3	0	0	0	0	-1	0	1	0
15	65	0	3	2	0	4	1	1	2	3	1	1	4	2	1	0	1	-1	0	-1	0
16	35	0	2	1	1	2	0	1	2	2	2	0	2	0	0	0	-1	1	0	0	1
17	72	1	3	1	1	3	3	1	4	3	1	2	4	3	0	0	0	-1	-1	0	1
18	39	1	3	1	0	3	1	0	1.5	3	2	2	3	1	0	0	-1	-2	0	0	0
19	43	0	2	0	0	3	1	0	4	2	2	0	3	1	0	0	-2	0	0	0	0
20	36	0	3	2	1	3	1	1	2	4	2	1	3	1	1	-1	0	0	0	0	0
21	69	1	4	3	0	3	1	1	3	2	1	0	3	1	0	2	2	0	0	0	1
22	59	1	3	1	0	3	2	0	5.5	5	2	0	3	1	0	-2	-1	0	0	1	0
23	28	0	4	1	0	3	1	0	3	3	0	0	3	0	0	1	1	0	0	1	0

## Sheet: microbiology detection
Patient	C0Pg	C0Tf	C0Td	C0Fn	C2Pg	C2Tf	C2Td	C2Fn	C3Pg	C3Tf	C3Td	C3Fn	C4Pg	C4Tf	C4Td	C4Fn	C5Pg	C5Tf	C5Td	C5Fn	T0Pg	T0Tf	T0Td	T0Fn	T2Pg	T2Tf	T2Td	T2Fn	T3Pg	T3Tf	T3Td	T3Fn	T4Pg	T4Tf	T4Td	T4Fn	T5Pg	T5Tf	T5Td	T5Fn
1	0	1	1	0	0	0	0	0	0	0	0	0	0	1	1	0	0	1	1	0	0	1	0	0	0	1	1	0	0	1	0	0	0	1	1	0	0	1	1	0
2	0	0	0	0	0	0	0	0	0	0	0	0	0	0	0	0	0	1	1	1	0	0	0	0	0	0	1	0	0	0	0	0	0	0	0	0	0	1	0	0
3	0	1	0	0	0	1	0	0	0	1	0	0	0	1	0	0	0	0	1	0	0	1	1	0	0	0	1	0	0	0	0	0	0	1	1	0	0	1	1	0
4	0	1	0	1	0	1	0	0	0	1	0	1	0	0	0	0	0	1	0	0	0	1	1	0	1	0	0	0	1	1	1	1	1	1	0	0	0	1	0	0
5	0	1	0	0	0	0	0	0	0	1	0	0									0	1	0	0	0	1	0	0	0	1	0	1
6	0	0	0	0	0	0	0	0	0	0	0	0	1	0	1	0	0	0	0	0	0	0	0	0	0	1	0	1	0	0	1	0	1	0	1	0	0	0	0	0
7	1	1	0	1	0	0	0	1	1	1	0	1	1	1	0	1	0	0	0	0	1	0	0	0	1	1	0	0	1	1	0	0	1	0	0	1	1	0	0	0
8	1	0	1	0	0	1	0	1	0	1	0	0	1	1	0	1	1	1	1	1	1	1	1	1	0	0	0	0	0	1	0	1	1	0	0	1	1	1	1	1
9	1	1	0	0	1	1	0	1	0	0	1	1	0	1	0	1	0	1	1	1	1	1	1	0	0	1	0	0	0	0	0	0	0	0	0	0	1	1	0	1
10	0	1	0	0	0	0	0	0	0	0	0	0	0	0	0	0	0	0	0	0	0	1	0	1	0	0	0	0	0	1	1	0	0	0	1	0	0	0	1	0
11	0	0	0	0	0	0	0	0	0	0	1	1	0	0	0	0	0	0	0	1	0	0	0	0	0	0	0	0	0	0	1	1	1	0	0	0	0	0	1	1
12	0	1	1	1	1	1	1	1	1	1	1	1	1	0	1	1	1	1	1	0	0	0	1	1	1	1	1	0	1	1	1	0	0	1	0	1	0	1	0	0
13	0	0	0	0	0	0	0	0	0	0	0	0	0	0	0	0	1	1	0	0	1	0	0	1	0	1	0	1	1	1	0	1	1	1	0	1	1	1	0	1
14	0	0	0	0	0	0	0	1	0	0	0	1	0	0	0	1	0	0	0	1	0	0	0	0	0	0	0	1	0	0	1	0	0	0	0	1	0	0	0	0
15	0	0	0	1	0	0	0	1	0	0	0	0	0	0	0	0	0	1	1	1	0	0	0	0	0	1	0	1	0	0	0	1	0	1	0	1	0	0	1	1
16	0	0	0	1	0	0	0	1	0	1	0	1	0	0	0	1	0	0	0	0	0	1	0	1	0	0	0	0	0	0	0	1	0	0	0	1	0	0	0	1
17	1	1	0	1	1	1	1	1	1	0	1	0	1	1	1	1	1	0	1	1	1	1	1	1	0	0	0	1	1	0	0	1	0	1	1	1	1	1	0	1
18	1	1	1	1	0	1	0	0					0	0	0	1	0	1	0	1	1	1	1	1	0	1	0	0					0	1	1	1	1	1	0	0
19	1	0	0	1	0	0	0	1	0	0	0	1	0	0	0	0	0	1	0	0	0	0	0	0	0	0	0	1	0	0	0	1	0	0	0	1	0	1	1	1
20	1	1	1	1	0	0	0	1					0	0	1	1	0	1	1	1	0	0	0	1	0	1	1	1					0	1	1	1	0	1	1	1
21	1	1	1	0	0	1	0	1	0	0	1	0	0	0	0	1	0	0	1	1	0	0	1	1	0	1	1	1	0	0	0	1	0	1	1	1	1	1	1	1
22	0	1	1	1	0	0	0	1	0	1	0	1	0	1	1	1	0	1	0	0	0	0	0	1	0	1	0	1	0	1	0	0	0	0	1	0	0	1	1	0
23	0	0	0	0	0	0	0	0	0	0	0	1	0	0	1	0	0	0	0	0	0	0	1	1	0	0	0	0	0	1	1	0	0	0	0	1	0	1	0	1
